# Supplementary material for: 1,4-Naphthoquinone Motif in the Synthesis of New Thiopyrano[2,3-d]thiazoles as Potential Biologically Active Compounds
Source: Molecules. 2022 Nov 4;27(21):7575. doi: 10.3390/molecules27217575 (PMC9658586; doi:10.3390/molecules27217575)
Supplement: Supplementary file 1 [file molecules-27-07575-s001.zip]

Archive with 1 entries (1 files):
- molecules-2006154-supplementary.pdf
